# Supplementary material for: Cerebrospinal Fluid Transforming Growth Factor β Isoforms and Disease Progression in Alzheimer’s Disease: Longitudinal Evidence from the ADNI Cohort
Source: Neurol Int. 2026 Jul 20;18(7):138. doi: 10.3390/neurolint18070138 (PMC13415252; doi:10.3390/neurolint18070138)
Supplement: Supplementary file 1 [file neurolint-18-00138-s001.zip]

Archive with 1 entries (1 files):
- neurolint-4333889-supplementary.pdf
